# Supplementary material for: Machine learning-based high-frequency neuronal spike reconstruction from low-frequency and low-sampling-rate recordings
Source: Nat Commun. 2024 Jan 20;15:635. doi: 10.1038/s41467-024-44794-2 (PMC10799928; doi:10.1038/s41467-024-44794-2)
Supplement: Supplementary file 3 — Supplementary Code 1 [file 41467_2024_44794_MOESM3_ESM.zip]

Archive with 5 entries (5 files):
- Supplementary Code/Data_analysis.m.m
- Supplementary Code/Eval_downsampling_factor_08.py
- Supplementary Code/readme.txt
- Supplementary Code/spkrecon.py
- Supplementary Code/Train_downsampling_factor_08.py
