# Supplementary material for: Machine learning-based high-frequency neuronal spike reconstruction from low-frequency and low-sampling-rate recordings
Source: Nat Commun. 2024 Jan 20;15:635. doi: 10.1038/s41467-024-44794-2 (PMC10799928; doi:10.1038/s41467-024-44794-2)
Supplement: Supplementary file 3 — Supplementary Code 1 [file 41467_2024_44794_MOESM3_ESM.zip › Supplementary Code/Data_analysis.m.m]

close all;
clear all;

folder_name = 'Dataset';
eval_file = 'Ctx'; % Test dataset

fs = 25000;
data_end = 240 * fs; % # of datapoints

ch_selected = 1:4; % electrodes for analysis
ch_cnt = length(ch_selected);

scaling_factor = readNPY(strcat(folder_name, '/scaling_factor/scaling_factor_', eval_file,'.npy')); % scaling factor used for normalization

time = 0:0.00004:0.00004 * (data_end-1);
noise_window = 1; % unit: sec

flag_dead_time = 1; % 0: no consideration of dead time, 1: consideration of dead time.
flag_thres = 1; % 0: individual thres, 1: common thres (GT_spk_thres).

buffer_TP = 13; % 0.5 ms
TP_mat = zeros(ch_cnt, 3); % TP, FP, FN, TN
FP_mat = zeros(ch_cnt, 3);
FN_mat = zeros(ch_cnt, 3);
TN_mat = zeros(ch_cnt, 3);

%% Ground truth

HPF = readNPY(strcat(folder_name, '/GT/GT_eval_', eval_file,'.npy'));
HPF = reshape(HPF(:, 1:data_end), [ch_cnt, data_end]);
HPF = scaling_factor .* HPF;

GT_spk_thres = -6 * std(HPF(:, 1:noise_window * fs), 0, 2);

GT_spk = cell(ch_cnt, 4); % 1: ts_cnt, 2: ts_index, 3: binary matrix, 4: spk_waveform (76 pts)

for i = 1:ch_cnt
    
    signal = HPF(i, :);
    less_than_thres = zeros(size(signal));
    less_than_thres((signal - GT_spk_thres(i)) <= 0) = 1;
    spk_diff = less_than_thres(2:end) - less_than_thres(1:end-1);
    spk_diff(1:25) = 0;
    spk_diff(end-49:end) = 0;

    ts_index = find(spk_diff == 1);
    
    if flag_dead_time == 1
        ts_index_diff = ts_index(2:end) - ts_index(1:end-1);
        ts_index_remove = find(ts_index_diff <= 75);
        ts_index_remove = ts_index_remove + 1; % Within the dead time of 3 ms
        ts_index(ts_index_remove) = [];
    end
    
    ts_cnt = length(ts_index);
    
    spk_binary = zeros(size(signal));
    spk_binary(ts_index) = 1;
    
    spk_wf = zeros(ts_cnt, 76);
    for j = 1:ts_cnt
        ts_temp = ts_index(j);
        spk_wf(j, :) = signal(ts_temp - 25:ts_temp + 50);
    end
    
    GT_spk{i, 1} = ts_cnt;
    GT_spk{i, 2} = ts_index';
    GT_spk{i, 3} = spk_binary;
    GT_spk{i, 4} = spk_wf;

end

GT_ts_cnt = cell2mat(GT_spk(:, 1));
GT_ts_cnt_total = sum(GT_ts_cnt);
GT_ts_index = cell2mat(GT_spk(:, 2));
GT_spk_wf = cell2mat(GT_spk(:, 4));
GT_ts_TP_index = repmat(GT_ts_index, 1, 3);

clearvars HPF GT_spk

%% Predicted ouput using the trained model on in_vitro

trained_model = 'in_vitro';
file_path = strcat(folder_name, '/', trained_model, '/', eval_file);

in_vitro = readNPY(strcat(file_path, '/Predicted output.npy'));
in_vitro = reshape(in_vitro(:, 1:data_end), [ch_cnt, data_end]);
in_vitro = scaling_factor .* in_vitro;

in_vitro_spk_thres = -6 * std(in_vitro(:, 1:noise_window * fs), 0, 2);

if flag_thres == 1
    in_vitro_spk_thres = GT_spk_thres;
end

in_vitro_spk = cell(ch_cnt, 4); % 1: ts_cnt, 2: ts_index, 3: binary matrix, 4: spk_waveform (76 pts)

for i = 1:ch_cnt
    
    signal = in_vitro(i, :);
    less_than_thres = zeros(size(signal));
    less_than_thres((signal - in_vitro_spk_thres(i)) <= 0) = 1;
    spk_diff = less_than_thres(2:end) - less_than_thres(1:end-1);
    spk_diff(1:25) = 0;
    spk_diff(end-49:end) = 0;

    ts_index = find(spk_diff == 1);
    
    if flag_dead_time == 1
        ts_index_diff = ts_index(2:end) - ts_index(1:end-1);
        ts_index_remove = find(ts_index_diff <= 75);
        ts_index_remove = ts_index_remove + 1; % Within the dead time of 3 ms
        ts_index(ts_index_remove) = [];
    end
    
    ts_cnt = length(ts_index);
    
    spk_binary = zeros(size(signal));
    spk_binary(ts_index) = 1;
    
    spk_wf = zeros(ts_cnt, 76);
    for j = 1:ts_cnt
        ts_temp = ts_index(j);
        spk_wf(j, :) = signal(ts_temp - 25:ts_temp + 50);
    end
    
    in_vitro_spk{i, 1} = ts_cnt;
    in_vitro_spk{i, 2} = ts_index';
    in_vitro_spk{i, 3} = spk_binary;
    in_vitro_spk{i, 4} = spk_wf;

end


in_vitro_ts_cnt = cell2mat(in_vitro_spk(:, 1));
in_vitro_ts_cnt_total = sum(in_vitro_ts_cnt);
in_vitro_ts_index = cell2mat(in_vitro_spk(:, 2));
in_vitro_spk_wf = cell2mat(in_vitro_spk(:, 4));


in_vitro_GT_spk_wf = zeros(GT_ts_cnt_total, 76);
k = 1;
for i = 1:ch_cnt
    
    in_vitro_ts_index_temp = cell2mat(in_vitro_spk(i, 2));
    
    TP_cnt = 0;
    FN_cnt = 0;
    for j = 1:GT_ts_cnt(i)
        ts_temp = GT_ts_index(k);
        in_vitro_GT_spk_wf(k, :) = in_vitro(i, ts_temp - 25:ts_temp + 50);
                
        [d, idx] = min(abs(in_vitro_ts_index_temp - ts_temp));
        if d <= buffer_TP
            in_vitro_ts_index_temp(idx) = [];
            TP_cnt = TP_cnt + 1;
        else
            FN_cnt = FN_cnt + 1;
            GT_ts_TP_index(k, 1) = -1;
        end
        
        k = k + 1;
    end
    
    TP_mat(i, 1) = TP_cnt;
    FP_mat(i, 1) = length(in_vitro_ts_index_temp);
    FN_mat(i, 1) = FN_cnt;
    TN_mat(i, 1) = data_end - TP_mat(i, 1) - FP_mat(i, 1) - FN_mat(i, 1);
 
end

clearvars in_vitro in_vitro_spk in_vitro_ts_index_temp

%% Predicted ouput using the trained model on in_vivo_Ctx

trained_model = 'in_vivo_Ctx';
file_path = strcat(folder_name, '/', trained_model, '/', eval_file);

in_vivo_Ctx = readNPY(strcat(file_path, '/Predicted output.npy'));
in_vivo_Ctx = reshape(in_vivo_Ctx(:, 1:data_end), [ch_cnt, data_end]);
in_vivo_Ctx = scaling_factor .* in_vivo_Ctx;

in_vivo_Ctx_spk_thres = -6 * std(in_vivo_Ctx(:, 1:noise_window * fs), 0, 2);

if flag_thres == 1
    in_vivo_Ctx_spk_thres = GT_spk_thres;
end

in_vivo_Ctx_spk = cell(ch_cnt, 4); % 1: ts_cnt, 2: ts_index, 3: binary matrix, 4: spk_waveform (76 pts)

for i = 1:ch_cnt
    
    signal = in_vivo_Ctx(i, :);
    less_than_thres = zeros(size(signal));
    less_than_thres((signal - in_vivo_Ctx_spk_thres(i)) <= 0) = 1;
    spk_diff = less_than_thres(2:end) - less_than_thres(1:end-1);
    spk_diff(1:25) = 0;
    spk_diff(end-49:end) = 0;

    ts_index = find(spk_diff == 1);
    
    if flag_dead_time == 1
        ts_index_diff = ts_index(2:end) - ts_index(1:end-1);
        ts_index_remove = find(ts_index_diff <= 75);
        ts_index_remove = ts_index_remove + 1; % Within the dead time of 3 ms
        ts_index(ts_index_remove) = [];
    end
    
    ts_cnt = length(ts_index);
    
    spk_binary = zeros(size(signal));
    spk_binary(ts_index) = 1;
    
    spk_wf = zeros(ts_cnt, 76);
    for j = 1:ts_cnt
        ts_temp = ts_index(j);
        spk_wf(j, :) = signal(ts_temp - 25:ts_temp + 50);
    end
    
    in_vivo_Ctx_spk{i, 1} = ts_cnt;
    in_vivo_Ctx_spk{i, 2} = ts_index';
    in_vivo_Ctx_spk{i, 3} = spk_binary;
    in_vivo_Ctx_spk{i, 4} = spk_wf;

end


in_vivo_Ctx_ts_cnt = cell2mat(in_vivo_Ctx_spk(:, 1));
in_vivo_Ctx_ts_cnt_total = sum(in_vivo_Ctx_ts_cnt);
in_vivo_Ctx_ts_index = cell2mat(in_vivo_Ctx_spk(:, 2));
in_vivo_Ctx_spk_wf = cell2mat(in_vivo_Ctx_spk(:, 4));


in_vivo_Ctx_GT_spk_wf = zeros(GT_ts_cnt_total, 76);
k = 1;
for i = 1:ch_cnt
    
    in_vivo_Ctx_ts_index_temp = cell2mat(in_vivo_Ctx_spk(i, 2));
    
    TP_cnt = 0;
    FN_cnt = 0;
    for j = 1:GT_ts_cnt(i)
        ts_temp = GT_ts_index(k);
        in_vivo_Ctx_GT_spk_wf(k, :) = in_vivo_Ctx(i, ts_temp - 25:ts_temp + 50);
                
        [d, idx] = min(abs(in_vivo_Ctx_ts_index_temp - ts_temp));
        if d <= buffer_TP
            in_vivo_Ctx_ts_index_temp(idx) = [];
            TP_cnt = TP_cnt + 1;
        else
            FN_cnt = FN_cnt + 1;
            GT_ts_TP_index(k, 2) = -1;
        end
        
        k = k + 1;
    end
    
    TP_mat(i, 2) = TP_cnt;
    FP_mat(i, 2) = length(in_vivo_Ctx_ts_index_temp);
    FN_mat(i, 2) = FN_cnt;
    TN_mat(i, 2) = data_end - TP_mat(i, 2) - FP_mat(i, 2) - FN_mat(i, 2);
 
end

clearvars in_vivo_Ctx in_vivo_Ctx_spk in_vivo_Ctx_ts_index_temp

%% Predicted ouput using the trained model on in_vivo_Hippo

trained_model = 'in_vivo_Hippo';
file_path = strcat(folder_name, '/', trained_model, '/', eval_file);

in_vivo_Hippo = readNPY(strcat(file_path, '/Predicted output.npy'));
in_vivo_Hippo = reshape(in_vivo_Hippo(:, 1:data_end), [ch_cnt, data_end]);
in_vivo_Hippo = scaling_factor .* in_vivo_Hippo;

in_vivo_Hippo_spk_thres = -6 * std(in_vivo_Hippo(:, 1:noise_window * fs), 0, 2);

if flag_thres == 1
    in_vivo_Hippo_spk_thres = GT_spk_thres;
end

in_vivo_Hippo_spk = cell(ch_cnt, 4); % 1: ts_cnt, 2: ts_index, 3: binary matrix, 4: spk_waveform (76 pts)

for i = 1:ch_cnt
    
    signal = in_vivo_Hippo(i, :);
    less_than_thres = zeros(size(signal));
    less_than_thres((signal - in_vivo_Hippo_spk_thres(i)) <= 0) = 1;
    spk_diff = less_than_thres(2:end) - less_than_thres(1:end-1);
    spk_diff(1:25) = 0;
    spk_diff(end-49:end) = 0;

    ts_index = find(spk_diff == 1);
    
    if flag_dead_time == 1
        ts_index_diff = ts_index(2:end) - ts_index(1:end-1);
        ts_index_remove = find(ts_index_diff <= 75);
        ts_index_remove = ts_index_remove + 1; % Within the dead time of 3 ms
        ts_index(ts_index_remove) = [];
    end
    
    ts_cnt = length(ts_index);
    
    spk_binary = zeros(size(signal));
    spk_binary(ts_index) = 1;
    
    spk_wf = zeros(ts_cnt, 76);
    for j = 1:ts_cnt
        ts_temp = ts_index(j);
        spk_wf(j, :) = signal(ts_temp - 25:ts_temp + 50);
    end
    
    in_vivo_Hippo_spk{i, 1} = ts_cnt;
    in_vivo_Hippo_spk{i, 2} = ts_index';
    in_vivo_Hippo_spk{i, 3} = spk_binary;
    in_vivo_Hippo_spk{i, 4} = spk_wf;

end


in_vivo_Hippo_ts_cnt = cell2mat(in_vivo_Hippo_spk(:, 1));
in_vivo_Hippo_ts_cnt_total = sum(in_vivo_Hippo_ts_cnt);
in_vivo_Hippo_ts_index = cell2mat(in_vivo_Hippo_spk(:, 2));
in_vivo_Hippo_spk_wf = cell2mat(in_vivo_Hippo_spk(:, 4));


in_vivo_Hippo_GT_spk_wf = zeros(GT_ts_cnt_total, 76);
k = 1;
for i = 1:ch_cnt
    
    in_vivo_Hippo_ts_index_temp = cell2mat(in_vivo_Hippo_spk(i, 2));
    
    TP_cnt = 0;
    FN_cnt = 0;
    for j = 1:GT_ts_cnt(i)
        ts_temp = GT_ts_index(k);
        in_vivo_Hippo_GT_spk_wf(k, :) = in_vivo_Hippo(i, ts_temp - 25:ts_temp + 50);
                
        [d, idx] = min(abs(in_vivo_Hippo_ts_index_temp - ts_temp));
        if d <= buffer_TP
            in_vivo_Hippo_ts_index_temp(idx) = [];
            TP_cnt = TP_cnt + 1;
        else
            FN_cnt = FN_cnt + 1;
            GT_ts_TP_index(k, 3) = -1;
        end
        
        k = k + 1;
    end
    
    TP_mat(i, 3) = TP_cnt;
    FP_mat(i, 3) = length(in_vivo_Hippo_ts_index_temp);
    FN_mat(i, 3) = FN_cnt;
    TN_mat(i, 3) = data_end - TP_mat(i, 3) - FP_mat(i, 3) - FN_mat(i, 3);
 
end

clearvars in_vivo_Hippo in_vivo_Hippo_spk in_vivo_Hippo_ts_index_temp

%% Quantification

disp(strcat(eval_file, ' [Trained model: in_vitro, in_vivo_Ctx, in_vivo_Hippo]'));
disp('')

%% precision and hit_rate

precision = TP_mat ./ (TP_mat + FP_mat);
mean_pre = zeros(1, 3);
std_pre = zeros(1, 3);
for i = 1:length(mean_pre)
   mean_pre(i) = mean(rmmissing(precision(:, i)));
   std_pre(i) = std(rmmissing(precision(:, i)));
end

hit_rate = TP_mat ./ (TP_mat + FN_mat);
mean_hr = mean(hit_rate, 1);
std_hr = std(hit_rate, 1);

%% spk_wf (NRMSE)
wf_nrmse = zeros(ch_cnt, 3);

k = 0;
for i = 1:ch_cnt
    
    GT_spk_wf_temp = GT_spk_wf(k+1:k + GT_ts_cnt(i), :);
    
    wf_nrmse(i, 1) = mean(sqrt(mean((GT_spk_wf_temp - in_vitro_GT_spk_wf(k+1:k + GT_ts_cnt(i), :)).^2, 2)) ./ abs(max(GT_spk_wf_temp, [], 2) - min(GT_spk_wf_temp, [], 2)));
    wf_nrmse(i, 2) = mean(sqrt(mean((GT_spk_wf_temp - in_vivo_Ctx_GT_spk_wf(k+1:k + GT_ts_cnt(i), :)).^2, 2)) ./ abs(max(GT_spk_wf_temp, [], 2) - min(GT_spk_wf_temp, [], 2)));
    wf_nrmse(i, 3) = mean(sqrt(mean((GT_spk_wf_temp - in_vivo_Hippo_GT_spk_wf(k+1:k + GT_ts_cnt(i), :)).^2, 2)) ./ abs(max(GT_spk_wf_temp, [], 2) - min(GT_spk_wf_temp, [], 2)));

    k = k + GT_ts_cnt(i);

end

mean_wf_nrmse = mean(wf_nrmse, 1);
std_wf_nrmse = std(wf_nrmse, 1);
