# Supplementary material for: Machine learning-based high-frequency neuronal spike reconstruction from low-frequency and low-sampling-rate recordings
Source: Nat Commun. 2024 Jan 20;15:635. doi: 10.1038/s41467-024-44794-2 (PMC10799928; doi:10.1038/s41467-024-44794-2)
Supplement: Supplementary file 3 — Supplementary Code 1 [file 41467_2024_44794_MOESM3_ESM.zip › Supplementary Code/readme.txt]

Our code is based on Ubuntu 22.04, PyTorch 1.7.1, CUDA 12.1 (NVIDIA GeForce RTX 3090 24 GB), and Python 3.8.8.
The typical install time for the execution environment is expected to be about a few tens of minutes.


Supplementary_Data (Test datasets of in vitro MEA, in vivo Ctx, in vivo Hippo, and in vivo Hippo_wKA(KA-Hippo); Pre-trained models using in vitro MEA, in vivo Ctx, and in vivo Hippo datasets) are available on Zenodo: https://doi.org/10.5281/zenodo.10113126
- 'LPF_Input_{Test dataset}.npy' and 'HPF_GT_{Test dataset}.npy' are input and ground truth for model evaluation, respectively. 
- 'model_Spk-Recon_{Training dataset}.pt' is a pre-trained model.


'spkrecon.py', 'Train_downsampling_factor_08.py', and 'Eval_downsampling_factor_08.py' are Python codes for the Spk-Recon model and its training and evaluation, respectively.

To execute the code for model evaluation, use the following command:
 	python Eval_downsampling_factor_08.py
The expected run time for the demo is about 2.5 minutes.


'Data_analysis.m' is a MATLAB code for spike detection and quantification.
