# Supplementary material for: Machine learning-based high-frequency neuronal spike reconstruction from low-frequency and low-sampling-rate recordings
Source: Nat Commun. 2024 Jan 20;15:635. doi: 10.1038/s41467-024-44794-2 (PMC10799928; doi:10.1038/s41467-024-44794-2)
Supplement: Supplementary file 6 — Source Data [file 41467_2024_44794_MOESM6_ESM.xlsx]

## Sheet: Fig. 4b, c
		MEA1
		TCN				EDSR				SwinIR				Spk-Recon
		1	8	16	25	1	8	16	25	1	8	16	25	1	8	16	25
		0.605471	0.615206	0.633287	0.484469	0.96013	0.770978	0.484469	0.1414	0.958275	0.780714	0.552619	0.120074	0.964302	0.825684	0.684284	0.483078
		0.580784	0.579173	0.613527	0.435319	0.953838	0.727322	0.38379	0.0912507	0.961353	0.748256	0.458937	0.0891036	0.976382	0.829844	0.696726	0.4584
		0.603643	0.603643	0.640075	0.433417	0.960427	0.697864	0.361809	0.0873116	0.967965	0.720477	0.422111	0.0816583	0.984296	0.827889	0.655779	0.446608
		0.830189	0.824383	0.838171	0.74746	0.975327	0.845428	0.754717	0.478229	0.972424	0.853411	0.782293	0.478229	0.985486	0.884615	0.833091	0.75254
		0.733126	0.725369	0.719938	0.564779	0.947246	0.731575	0.499612	0.207913	0.958107	0.754849	0.56633	0.193173	0.986811	0.813809	0.685027	0.597362
		0.517928	0.51992	0.515936	0.331673	0.938247	0.634462	0.332669	0.120518	0.962151	0.678287	0.38745	0.13745	0.99004	0.796813	0.625498	0.410359
		0.505143	0.517714	0.522286	0.370286	0.955429	0.573714	0.308571	0.110857	0.976	0.595429	0.380571	0.096	0.982857	0.752	0.590857	0.424
		0.586585	0.580488	0.741463	0.553659	0.945122	0.64878	0.418293	0.271951	0.980488	0.67439	0.478049	0.258537	0.987805	0.753659	0.686585	0.584146
		0.843874	0.869565	0.56917	0.26087	0.978261	0.812253	0.0118577	0.00197628	1	0.847826	0.179842	0	1	0.905138	0.885375	0.444664
		0.89336	0.889336	0.909457	0.806841	0.985915	0.915493	0.77666	0.517103	0.98994	0.923541	0.84507	0.478873	0.997988	0.947686	0.933602	0.869215
		0.42233	0.451456	0.461165	0.038835	0.893204	0.456311	0.00485437	0	0.995146	0.490291	0.0485437	0	0.995146	0.723301	0.679612	0.131068
		0.353261	0.309783	0.358696	0.0543478	0.869565	0.461957	0.0217391	0	0.972826	0.5	0.0652174	0	0.978261	0.679348	0.369565	0.13587
		0.0289017	0.0346821	0.0520231	0.00578035	0.930636	0.0751445	0	0	0.976879	0.104046	0	0	0.988439	0.369942	0.109827	0.0115607
	Mean	0.577277	0.578517	0.582707	0.391364	0.945642	0.642406	0.335311	0.156039	0.974735	0.66704	0.397464	0.1487	0.985986	0.777671	0.64891	0.442221
	SD	0.231743	0.23391	0.219419	0.254259	0.0328871	0.218558	0.266955	0.173089	0.0137388	0.213055	0.266109	0.166298	0.00951213	0.143153	0.214224	0.241915
		MEA2
		TCN				EDSR				SwinIR				Spk-Recon
		1	8	16	25	1	8	16	25	1	8	16	25	1	8	16	25
		0.832727	0.774545	0.625455	0.0727273	0.963636	0.847273	0.00727273	0	0.996364	0.869091	0.116364	0	0.996364	0.912727	0.734545	0.141818
		0.985612	0.94964	0.978417	0.848921	0.992806	0.964029	0.776978	0.158273	1	0.978417	0.856115	0.165468	1	0.978417	0.978417	0.920863
		0.713836	0.801887	0.657233	0.320755	0.984277	0.886792	0.267296	0.00314465	0.996855	0.899371	0.606918	0	1	0.943396	0.849057	0.418239
		1	0.995025	1	0.99005	1	0.965174	0.865672	0.557214	1	0.965174	0.890547	0.437811	1	0.970149	0.99005	0.99005
		0.796226	0.792453	0.683019	0.543396	0.966038	0.856604	0.498113	0.2	0.988679	0.860377	0.554717	0.166038	1	0.901887	0.807547	0.584906
		0.613692	0.569682	0.586797	0.278729	0.953545	0.660147	0.224939	0.0195599	0.987775	0.723716	0.293399	0.00733496	0.992665	0.858191	0.638142	0.325183
		0.935714	0.878571	0.942857	0.807143	0.978571	0.914286	0.65	0.0357143	1	0.914286	0.821429	0.0785714	1	0.957143	0.971429	0.878571
		0.947802	0.92033	0.821429	0.516484	0.972527	0.887363	0.412088	0.0494505	0.986264	0.895604	0.571429	0.043956	1	0.92033	0.851648	0.571429
		0.0901639	0.0901639	0.172131	0.00819672	0.877049	0.467213	0	0	0.991803	0.54918	0.00819672	0	0.991803	0.786885	0.52459	0.0245902
		0.869919	0.853659	0.837398	0.260163	0.95935	0.817073	0.317073	0.0284553	0.995935	0.833333	0.479675	0.0284553	0.995935	0.869919	0.869919	0.288618
		0.719149	0.714894	0.544681	0.144681	0.953191	0.748936	0.148936	0	0.978723	0.782979	0.268085	0	0.978723	0.87234	0.634043	0.182979
		0.437908	0.457516	0.453159	0.27451	0.969499	0.657952	0.222222	0.0522876	0.956427	0.660131	0.320261	0.0566449	0.973856	0.784314	0.53159	0.324619
		0.900312	0.903427	0.869159	0.507788	0.978193	0.928349	0.358255	0.0529595	0.993769	0.934579	0.52648	0.046729	1	0.953271	0.875389	0.570093
		0.672372	0.699267	0.660147	0.552567	0.98533	0.804401	0.488998	0.246944	0.963325	0.821516	0.542787	0.207824	0.992665	0.880196	0.743276	0.596577
		0.992308	0.976923	0.984615	0.853846	1	1	0.923077	0.0615385	1	1	0.969231	0.0307692	1	0.992308	1	0.884615
		0.572864	0.673367	0.638191	0.321608	0.959799	0.763819	0.21608	0.0502513	0.994975	0.778894	0.316583	0.040201	1	0.904523	0.763819	0.422111
	Mean	0.755038	0.753209	0.715918	0.456348	0.968363	0.823088	0.398563	0.094737	0.989431	0.841666	0.508888	0.0818626	0.995126	0.905375	0.797716	0.507829
	SD	0.243162	0.230835	0.224393	0.297534	0.0286707	0.139166	0.284289	0.143687	0.0130288	0.121257	0.279942	0.115331	0.00800246	0.062023	0.15565	0.295258

## Sheet: Fig. 4d, e
		MEA1
		TCN				EDSR				SwinIR				Spk-Recon
		1	8	16	25	1	8	16	25	1	8	16	25	1	8	16	25
		0.169475	0.161798	0.173942	0.194974	0.0334173	0.151401	0.214483	0.24449	0.0426226	0.154426	0.21792	0.24906	0.0219614	0.0708648	0.130839	0.178116
		0.160308	0.151863	0.165221	0.194955	0.0365991	0.151856	0.2118	0.238252	0.0471302	0.155235	0.213999	0.2443	0.0224881	0.0701259	0.123867	0.170619
		0.155535	0.146307	0.161482	0.189652	0.0339725	0.152689	0.208263	0.232629	0.0439588	0.155845	0.211267	0.237833	0.0221062	0.07043	0.123527	0.161129
		0.160308	0.144243	0.150043	0.172379	0.0280822	0.145643	0.210041	0.24528	0.0461979	0.148242	0.211309	0.251082	0.0182546	0.0620961	0.113268	0.147106
		0.161768	0.146092	0.158176	0.178965	0.0325018	0.14354	0.205651	0.239483	0.0489969	0.146877	0.205949	0.245281	0.0204443	0.0635463	0.120948	0.161428
		0.160207	0.145326	0.164723	0.184137	0.0380087	0.150605	0.210373	0.235476	0.057025	0.154023	0.210712	0.241055	0.0221518	0.0742449	0.123712	0.162989
		0.157716	0.144055	0.157014	0.182187	0.0361094	0.152261	0.211683	0.240222	0.0511574	0.155199	0.215372	0.244906	0.023644	0.0737193	0.11876	0.155491
		0.160949	0.149001	0.165782	0.195239	0.0453408	0.146305	0.207948	0.239763	0.0560951	0.150397	0.208278	0.246316	0.0284979	0.0704599	0.113045	0.156322
		0.164977	0.163283	0.16614	0.175351	0.0320488	0.137571	0.205417	0.247946	0.045149	0.141503	0.207277	0.257393	0.0241594	0.06378	0.0922124	0.124191
		0.151816	0.125153	0.12775	0.164152	0.0338834	0.147431	0.226066	0.267686	0.0584855	0.149978	0.231595	0.274749	0.0218873	0.0588766	0.0921813	0.127148
		0.143348	0.135629	0.15186	0.182525	0.0351924	0.145192	0.20148	0.23081	0.0451339	0.149108	0.203942	0.236447	0.0250604	0.0688992	0.107753	0.142773
		0.157453	0.146788	0.167823	0.192018	0.037833	0.152334	0.204477	0.225576	0.0495639	0.155337	0.207003	0.229139	0.0253569	0.0798761	0.133535	0.171375
		0.150483	0.146545	0.164105	0.186169	0.0381915	0.152736	0.192534	0.211373	0.045326	0.155726	0.193952	0.214844	0.0257248	0.0847239	0.130825	0.163584
	Mean	0.158026	0.146622	0.159543	0.184054	0.0354755	0.148428	0.208478	0.238384	0.0489879	0.151684	0.21066	0.244031	0.0232105	0.0701264	0.117267	0.155559
	SD	0.00667479	0.00973444	0.0115842	0.00958428	0.00410991	0.0046323	0.00768989	0.013019	0.00524717	0.00442315	0.00867021	0.0140925	0.00261058	0.00715825	0.013398	0.0163235
		MEA2
		TCN				EDSR				SwinIR				Spk-Recon
		1	8	16	25	1	8	16	25	1	8	16	25	1	8	16	25
		0.147164	0.139211	0.151082	0.180737	0.0292189	0.147626	0.194238	0.212189	0.0369353	0.150226	0.196064	0.215525	0.0187275	0.0664385	0.122758	0.15872
		0.153884	0.140726	0.143831	0.172131	0.0268728	0.141045	0.205944	0.243539	0.0450139	0.145097	0.206673	0.248343	0.0178408	0.0581699	0.105328	0.146708
		0.147542	0.141621	0.157839	0.183324	0.0246952	0.14664	0.208173	0.232889	0.034514	0.148679	0.212102	0.238296	0.0172533	0.0558375	0.11638	0.169633
		0.152952	0.136922	0.136301	0.158584	0.024443	0.139052	0.21767	0.264794	0.0569063	0.143725	0.218668	0.273903	0.0176278	0.0421853	0.0775992	0.122529
		0.142425	0.131357	0.142206	0.176876	0.0261902	0.148369	0.220789	0.251717	0.042933	0.151029	0.223882	0.256081	0.0189463	0.05255	0.0954829	0.149089
		0.151264	0.137612	0.151939	0.180481	0.0299371	0.145808	0.2066	0.236536	0.0421893	0.14937	0.209061	0.241086	0.0198579	0.0619304	0.111215	0.157145
		0.141626	0.124623	0.122399	0.172369	0.0339364	0.146502	0.21447	0.249117	0.0491389	0.150103	0.218873	0.258831	0.0206124	0.0528288	0.0835977	0.126542
		0.146175	0.13716	0.147632	0.177879	0.025829	0.141919	0.195471	0.222919	0.0367107	0.145758	0.196136	0.228173	0.0172952	0.0568024	0.115882	0.160045
		0.14915	0.149843	0.168941	0.187411	0.0394429	0.148917	0.207915	0.232057	0.0425727	0.152752	0.211784	0.236387	0.0253554	0.0701792	0.119214	0.166332
		0.136333	0.131513	0.150478	0.183726	0.0290617	0.139795	0.201657	0.224974	0.035452	0.143372	0.203581	0.22944	0.0203054	0.0557828	0.0991362	0.153783
		0.146728	0.139705	0.158499	0.18453	0.0263555	0.150912	0.198255	0.214391	0.0315325	0.15348	0.200552	0.215463	0.0160329	0.059561	0.135825	0.171958
		0.162293	0.153301	0.164451	0.19084	0.0299495	0.155569	0.213951	0.240415	0.0446353	0.157102	0.216312	0.245013	0.0167795	0.0652957	0.133038	0.175647
		0.152738	0.145034	0.149254	0.182384	0.0286303	0.148245	0.212365	0.241862	0.0448239	0.151824	0.215799	0.246976	0.0187648	0.0534079	0.104642	0.151583
		0.162437	0.145406	0.147273	0.181082	0.0320585	0.150665	0.225879	0.265488	0.0530807	0.153537	0.23069	0.273065	0.0186274	0.0569534	0.106458	0.156185
		0.149446	0.143402	0.143971	0.180309	0.0257394	0.141254	0.203438	0.225304	0.0380342	0.14402	0.205106	0.234883	0.0160377	0.0538369	0.110028	0.164803
		0.157677	0.141062	0.14791	0.174706	0.0308819	0.137667	0.212414	0.247996	0.0446701	0.140979	0.215123	0.252319	0.0216647	0.0601795	0.110942	0.149845
	Mean	0.14999	0.139906	0.149	0.179211	0.0289527	0.145624	0.208702	0.237887	0.0424464	0.148816	0.211275	0.243361	0.0188581	0.0576212	0.10922	0.155034
	SD	0.00708213	0.00707676	0.0109332	0.00746862	0.00389571	0.00501764	0.00891908	0.0158785	0.00684575	0.00454066	0.00969113	0.0172551	0.00236889	0.00658394	0.0156036	0.0146185

## Sheet: Fig. 6c, d
		Hit rate
		Butterworth filter								Ideal filter
		+SFWS				-SFWS				+SFWS				-SFWS
		1	8	16	25	1	8	16	25	1	8	16	25	1	8	16	25
		0.964302	0.825684	0.684284	0.483078	0.788132	0.767733	0.595735	0.45758	0.0583409	0.0360073	0.0405652	0.0268915	0	0	0	0
		0.976382	0.829844	0.696726	0.4584	0.795491	0.741814	0.550188	0.439614	0.0397282	0.0162049	0.0230005	0.00575013	0	0	0	0
		0.984296	0.827889	0.655779	0.446608	0.783291	0.745603	0.476131	0.401382	0.0753552	0.0160593	0.0259419	0.00802965	0	0	0	0
		0.985486	0.884615	0.833091	0.75254	0.883164	0.872279	0.805515	0.751814	0.157382	0.0856546	0.0912256	0.0626741	0	0	0	0
		0.986811	0.813809	0.685027	0.597362	0.827773	0.78045	0.626067	0.556245	0.0624049	0.0266362	0.0357686	0.00761035	0	0	0	0
		0.99004	0.796813	0.625498	0.410359	0.707171	0.63745	0.498008	0.34761	0.0393314	0.0452311	0.0599803	0.0255654	0	0	0	0
		0.982857	0.752	0.590857	0.424	0.704	0.652571	0.429714	0.338286	0.0637088	0.0182025	0.0284414	0.00682594	0	0	0	0
		0.987805	0.753659	0.686585	0.584146	0.721951	0.72439	0.481707	0.419512	0.191465	0.110727	0.138408	0.0703576	0	0	0	0
		1	0.905138	0.885375	0.444664	0.897233	0.758893	0.422925	0.233202	0	0	0	0	0	0	0	0
		0.997988	0.947686	0.933602	0.869215	0.955734	0.94165	0.861167	0.790744	0.327381	0.130952	0.160714	0.0257937	0	0	0	0
		0.995146	0.723301	0.679612	0.131068	0.669903	0.582524	0.11165	0.0242718	0	0	0	0	0	0	0	0
		0.978261	0.679348	0.369565	0.13587	0.565217	0.51087	0.146739	0.048913	0.00552486	0.00552486	0.00552486	0	0	0	0	0
		0.988439	0.369942	0.109827	0.0115607	0.219653	0.16185	0.017341	0	0	0	0	0	0	0	0	0
	Mean	0.985986	0.777671	0.64891	0.442221	0.732209	0.682929	0.463299	0.369936	0.0785093	0.0377846	0.0468901	0.0184229	0	0	0	0
	SD	0.00951213	0.143153	0.214224	0.241915	0.185936	0.193343	0.2507	0.250532	0.0951616	0.0438939	0.0526697	0.0236468	0	0	0	0
		NRMSE
		Butterworth filter								Ideal filter
		+SFWS				-SFWS				+SFWS				-SFWS
		1	8	16	25	1	8	16	25	1	8	16	25	1	8	16	25
		0.0219614	0.0708648	0.130839	0.178116	0.109904	0.108457	0.14475	0.189643	0.247853	0.244929	0.246185	0.244587	0.247689	0.247734	0.247665	0.247673
		0.0224881	0.0701259	0.123867	0.170619	0.110657	0.107629	0.1427	0.177325	0.243618	0.242854	0.242311	0.241812	0.246145	0.246207	0.246102	0.246272
		0.0221062	0.07043	0.123527	0.161129	0.109417	0.107865	0.142181	0.170702	0.229489	0.227172	0.227344	0.229739	0.239293	0.239411	0.239252	0.239477
		0.0182546	0.0620961	0.113268	0.147106	0.105285	0.100489	0.133744	0.161509	0.236313	0.238569	0.237169	0.236977	0.251566	0.251635	0.251539	0.251642
		0.0204443	0.0635463	0.120948	0.161428	0.109969	0.10238	0.138639	0.168558	0.237924	0.237733	0.237248	0.237796	0.248535	0.248654	0.248494	0.24878
		0.0221518	0.0742449	0.123712	0.162989	0.110302	0.106806	0.140866	0.173819	0.234684	0.231459	0.231846	0.232512	0.240446	0.24051	0.240438	0.240671
		0.023644	0.0737193	0.11876	0.155491	0.108779	0.106197	0.13743	0.167225	0.229135	0.228696	0.229632	0.231044	0.244013	0.244138	0.243975	0.244233
		0.0284979	0.0704599	0.113045	0.156322	0.11211	0.106222	0.135392	0.164511	0.235923	0.234377	0.235325	0.236548	0.253763	0.254091	0.253739	0.254134
		0.0241594	0.06378	0.0922124	0.124191	0.0911406	0.0890802	0.11553	0.152281	0.246477	0.244227	0.249437	0.242715	0.250591	0.250799	0.250603	0.251021
		0.0218873	0.0588766	0.0921813	0.127148	0.106888	0.0979139	0.122278	0.13789	0.230026	0.233111	0.232351	0.241244	0.272665	0.272885	0.272587	0.27308
		0.0250604	0.0688992	0.107753	0.142773	0.100262	0.0976255	0.130242	0.166214	0.226389	0.226675	0.226379	0.228215	0.237075	0.237154	0.237049	0.237252
		0.0253569	0.0798761	0.133535	0.171375	0.112893	0.106684	0.148752	0.17975	0.228884	0.225604	0.225741	0.227161	0.232496	0.232625	0.232503	0.23269
		0.0257248	0.0847239	0.130825	0.163584	0.11554	0.113006	0.149056	0.173521	0.214187	0.213086	0.213405	0.213473	0.218376	0.218487	0.218349	0.218551
	Mean	0.0232105	0.0701264	0.117267	0.155559	0.107934	0.103874	0.137043	0.167919	0.233916	0.232961	0.233413	0.23414	0.244819	0.244948	0.244792	0.245037
	SD	0.00261058	0.00715825	0.013398	0.0163235	0.00627708	0.00625136	0.00982007	0.0128358	0.00913491	0.00897629	0.00955206	0.00847429	0.012647	0.0126817	0.0126362	0.0127026

## Sheet: Fig. 7d, e, g, h, j, k
		Test dataset: Ctx
		Hit rate			NRMSE
		in vitro MEA	in vivo Ctx	in vivo Hippo	in vitro MEA	in vivo Ctx	in vivo Hippo
		0.777778	0.912281	0.894737	0.0833622	0.0676421	0.107773
		0.909091	1	0.954545	0.0681795	0.0539813	0.0909703
		0.920561	1	0.962617	0.0703845	0.0766462	0.0882072
		0.864407	0.957627	0.940678	0.0708453	0.0750577	0.0872079
	Mean	0.867959	0.967477	0.938144	0.0731929	0.0683318	0.0935397
	SD	0.0648178	0.0418694	0.0303234	0.00687865	0.0103405	0.00962155
		Test dataset: Hippo
		Hit rate			NRMSE
		in vitro MEA	in vivo Ctx	in vivo Hippo	in vitro MEA	in vivo Ctx	in vivo Hippo
		0.414343	0.752988	0.808765	0.0811756	0.0893287	0.0945127
		0.49768	0.820186	0.74826	0.0921089	0.0809452	0.1115
		0.704545	0.840909	0.863636	0.081931	0.0792277	0.0962183
	Mean	0.538856	0.804694	0.806887	0.0850718	0.0831672	0.100744
	SD	0.149419	0.0459621	0.0577112	0.00610597	0.00540464	0.00935447
		Test dataset: KA-Hippo
		Hit rate			NRMSE
		in vitro MEA	in vivo Ctx	in vivo Hippo	in vitro MEA	in vivo Ctx	in vivo Hippo
		0.605434	0.845836	0.860012	0.0857193	0.0837303	0.0995127
		0.483871	0.823529	0.690702	0.100431	0.0928237	0.107216
		0.665367	0.887589	0.891488	0.0811491	0.0796506	0.108942
		0.451429	0.68	0.681429	0.113964	0.107902	0.11649
	Mean	0.551525	0.809239	0.780908	0.0953159	0.0910266	0.10804
	SD	0.100768	0.0901573	0.110331	0.0149075	0.0125254	0.00696697
